# Supplementary material for: Assessing the RP-LC-MS-Based Metabolic Profile of Hass Avocados Marketed in Europe from Different Geographical Origins (Peru, Chile, and Spain) over the Whole Season
Source: Plants (Basel). 2023 Aug 20;12(16):3004. doi: 10.3390/plants12163004 (PMC10458757; doi:10.3390/plants12163004)
Supplement: Supplementary file 1 [file plants-12-03004-s001.zip]

Archive with 1 entries (1 files):
- plants-2575792-supplementary.pdf
